# Supplementary material for: Future Climate Change Increases the Risk of Suitable Habitats for the Invasive Macrophyte Elodea nuttallii
Source: Biology (Basel). 2025 May 5;14(5):504. doi: 10.3390/biology14050504 (PMC12109238; doi:10.3390/biology14050504)
Supplement: Supplementary file 1 [file biology-14-00504-s001.zip]

Archive with 1 entries (1 files):
- biology-3604042-supplementary.pdf
